# Supplementary material for: Parental Folate Deficiency Inhibits Proliferation and Increases Apoptosis of Neural Stem Cells in Rat Offspring: Aggravating Telomere Attrition as a Potential Mechanism
Source: Nutrients. 2023 Jun 22;15(13):2843. doi: 10.3390/nu15132843 (PMC10343379; doi:10.3390/nu15132843)
Supplement: Supplementary file 1 [file nutrients-15-02843-s001.zip]

Archive with 1 entries (1 files):
- nutrients-2458226-supplementary.pdf
